# Supplementary material for: Development of a High-Quality ELISA Method for Dinotefuran Based on a Novel and Newly-Designed Antigen
Source: Molecules. 2019 Jul 2;24(13):2426. doi: 10.3390/molecules24132426 (PMC6651010; doi:10.3390/molecules24132426)
Supplement: Supplementary file 1 [file molecules-24-02426-s001.zip]

Archive with 6 entries (5 files):
- NMR/
- NMR/NMR-13C.mnova
- NMR/NMR-13C.pdf
- NMR/NMR-1H.mnova
- NMR/NMR-1H.pdf
- NMR/NMR.docx
